# Supplementary material for: Novel Dithiocarbamic Flavanones with Antioxidant Properties—A Structure–Activity Relationship Study
Source: Int J Mol Sci. 2024 Dec 21;25(24):13698. doi: 10.3390/ijms252413698 (PMC11728272; doi:10.3390/ijms252413698)
Supplement: Supplementary file 1 [file ijms-25-13698-s001.zip]

Archive with 1 entries (1 files):
- ijms-3345946-supplementary.pdf
